# Supplementary material for: Predictions for Three-Month Postoperative Vocal Recovery after Thyroid Surgery from Spectrograms with Deep Neural Network
Source: Sensors (Basel). 2022 Aug 24;22(17):6387. doi: 10.3390/s22176387 (PMC9460363; doi:10.3390/s22176387)
Supplement: Supplementary file 1 [file sensors-22-06387-s001.zip]

Archive with 2 entries (2 files):
- SupplementaryMethods.pdf
- SupplementaryTables.pdf
